# Supplementary material for: Improved genome sequencing using an engineered transposase
Source: BMC Biotechnol. 2017 Jan 17;17:6. doi: 10.1186/s12896-016-0326-1 (PMC5240201; doi:10.1186/s12896-016-0326-1)
Supplement: Additional file 1: — Starting sequencing for transposase Tn5. (TXT 608 bytes) [file 12896_2016_326_MOESM1_ESM.txt]

>gi|209870503|pdb|3ECP|A Chain A, Crystal Structure Of Tn5 Transposase Complexed With 5' Phosphorylated Transposon End Dna
MITSALHRAADWAKSVFSSAALGDPRRTARLVNVAAQLAKYSGKSITISSEGSKAAQEGAYRFIRNPNVS
AEAIRKAGAMQTVKLAQEFPELLAIEDTTSLSYRHQVAEELGKLGSIQDKSRGWWVHSVLLLEATTFRTV
GLLHQEWWMRPDDPADADEKESGKWLAAAATSRLRMGSMMSNVIAVCDREADIHAYLQDKLAHNERFVVR
SKHPRKDVESGLYLYDHLKNQPELGGYQISIPQKGVVDKRGKRKNRPARKASLSLRSGRITLKQGNITLN
AVLAEEINPPKGETPLKWLLLTSEPVESLAQALRVIDIYTHRWRIEEFHKAWKTGAGAERQRMEEPDNLE
RMVSILSFVAVRLLQLRESFTPPQALRAQGLLKEAEHVESQSAETVLTPDECQLLGYLDKGKRKRKEKAG
SLQWAYMAIARLGGFMDSKRTGIASWGALWEGWEALQSKLDGFLAAKDLMAQGIKIG
